# Supplementary material for: Early-Life Vitamin A Deficiency Induces Tissue-Specific Oxylipin Remodeling and Hepatic Inflammation
Source: Nutrients. 2026 Jun 19;18(12):1988. doi: 10.3390/nu18121988 (PMC13305949; doi:10.3390/nu18121988)
Supplement: Supplementary file 1 [file nutrients-18-01988-s001.zip]

Archive with 1 entries (1 files):
- nutrients-4332343-supplementary.pdf
